# Supplementary material for: Taxonomic and Phylogenetic Studies of Two Brackish Pleuronema Species (Protista, Ciliophora, Scuticociliatia) from Subtropical Coastal Waters of China, with Report of a New Species
Source: Microorganisms. 2023 May 27;11(6):1422. doi: 10.3390/microorganisms11061422 (PMC10304819; doi:10.3390/microorganisms11061422)
Supplement: Supplementary file 1 [file microorganisms-11-01422-s001.zip]

Archive with 1 entries (1 files):
- microorganisms-2394265-supplementary.pdf
